# Supplementary material for: Discrete SARS-CoV-2 antibody titers track with functional humoral stability
Source: Nat Commun. 2021 Feb 15;12:1018. doi: 10.1038/s41467-021-21336-8 (PMC7884400; doi:10.1038/s41467-021-21336-8)
Supplement: Supplementary file 3 — Source Data [file 41467_2021_21336_MOESM3_ESM.xlsx]

## Sheet: Figure 1a
#	IgG-RBD ug/ml	fever	feverish_or_chills	cough	smell	taste	nausea_or_vomitting	diarrhea	congestion	sore_throat	body_or_muscle_aches	increased_fatigue	headache
1	0.531278	0	0	0	0	0	0	0	0	0	1	1	1	0
2	1.00431	0	1	1	1	1	0	1	1	0	1	1	1	4	1	symptom reported
3	0.759407	0	0	0	0	0	0	0	0	0	0	0	0	0	0	symptom not reported
4	0.869174	1	1	0	0	1	0	1	0	0	0	1	1	3	NA	not available
5	0.430796	0	0	0	0	0	0	1	0	0	1	1	1	0
6	0.160503	0	0	0	0	0	0	0	0	1	0	1	0	0
7	0.0304843	0	0	0	0	0	0	0	0	0	0	0	0	0
8	11.1295	0	0	0	0	0	0	0	0	0	0	0	0	0
9	0.367672	0	0	0	0	0	0	0	0	0	0	1	0	0
10	1.61376	1	1	0	1	1	0	0	0	0	0	0	0	4
11	0.355679	0	0	0	0	0	0	1	1	1	0	1	1	0
12	0.102098	0	0	0	0	0	0	0	0	0	0	0	0	0
13	0.159516	1	0	1	1	1	0	0	0	0	0	0	0	4
14	3.17175	0	0	0	0	0	0	0	0	0	1	1	0	0
15	1.00701	1	1	0	1	1	0	0	0	0	1	0	1	4
16	0.00107899	0	0	0	0	0	0	0	1	1	0	1	0	0
17	1.26039	NA	NA	NA	NA	NA	NA	NA	NA	NA	NA	NA	NA	0
18	0.0325155	0	0	0	0	0	0	0	0	0	0	0	0	0
19	0.144242	0	0	1	0	0	0	0	0	0	0	0	0	1
20	0.797415	0	0	0	0	0	0	0	1	0	0	1	1	0
21	0.0176362	0	0	0	0	0	0	0	0	0	0	0	0	0
22	0.236241	0	0	0	0	0	0	0	1	1	0	0	0	0
23	2.63649	0	0	1	1	1	0	1	0	0	1	1	0	3
24	0.359937	0	0	0	0	0	0	0	0	0	0	0	0	0
25	1.3113	0	1	1	1	1	0	0	0	0	0	0	0	4
26	0.0906456	0	0	0	0	0	0	0	0	0	1	1	1	0
27	1.6613	0	0	0	0	0	0	0	0	0	0	0	0	0
28	0.360675	0	1	1	1	0	0	0	0	0	0	0	0	3
29	3.89274	1	1	1	1	1	0	0	0	0	0	0	0	5
30	2.9511	0	0	0	0	0	1	0	1	0	0	1	0	0
31	0.118892	0	0	0	0	0	0	0	1	0	0	0	1	0
32	0.240418	0	1	0	1	0	1	1	1	1	1	1	1	2
33	0.0121979	1	0	1	0	0	1	1	0	1	0	0	0	2
34	0.00154924	0	0	0	0	0	0	0	0	0	0	0	0	0
35	0.0235283	0	0	0	0	0	0	0	0	0	0	0	0	0
36	2.82754	1	1	0	1	1	0	0	0	0	0	0	0	4
37	1.09448	0	0	0	0	0	0	0	0	0	0	0	0	0
38	1.10018	0	0	0	0	0	1	0	1	1	1	1	1	0
39	0.294111	0	0	0	0	0	0	0	0	0	0	0	0	0
40	0.391525	0	0	0	0	0	0	0	0	0	0	0	0	0
41	2.07818	1	1	1	1	1	0	0	0	0	0	0	0	5
42	0.0170425	0	0	0	0	0	0	0	0	0	0	0	0	0
43	1.92629	0	0	0	0	0	1	1	1	1	1	1	1	0
44	0.387295	0	0	0	1	0	0	0	0	0	0	0	0	1
45	0.0418436	0	0	0	0	0	0	0	0	0	0	0	1	0
46	0.699706	0	0	0	0	0	0	0	1	0	0	0	0	0
47	0.371846	0	0	1	0	0	0	0	0	1	0	1	1	1
48	0.636162	0	1	1	0	0	0	0	0	0	0	0	0	2
49	1.10731	1	1	1	1	1	1	0	1	0	1	1	1	5
50	0.0352007	0	1	1	0	0	0	0	0	0	0	0	0	2
51	1.37948	0	0	1	0	0	0	0	1	0	1	1	0	1
52	0.312223	0	0	0	0	0	0	0	0	0	0	0	0	0
53	0.0972461	0	0	0	0	0	0	0	1	0	0	0	0	0
54	0.438288	0	0	0	0	0	0	0	0	0	0	0	0	0
55	1.01618	0	0	1	1	1	0	0	0	0	0	0	0	3
56	0.807036	0	1	1	1	1	0	1	1	0	1	1	1	4
57	3.54642	0	0	0	1	1	1	1	0	1	1	1	1	2
58	0.117754	0	0	1	1	0	0	0	0	0	0	0	0	2
59	0.29081	0	0	0	0	0	0	0	0	0	0	0	0	0
60	1.73747	0	0	1	0	0	0	0	0	0	0	0	0	1
61	0.746299	0	0	0	0	0	0	0	0	0	0	0	1	0
62	4.16325	0	0	0	0	0	0	0	0	0	0	0	0	0
63	0.0996195	0	0	0	0	0	0	0	0	0	0	0	0	0
64	1.89772	0	0	0	0	0	1	0	0	1	0	1	1	0
65	0.46292	0	0	0	0	0	0	0	1	1	1	1	1	0
66	5.45056	0	0	0	0	0	0	0	0	0	0	0	0	0
67	0.18753	0	0	0	0	0	0	0	1	1	1	1	0	0
68	0.0402254	0	0	0	0	0	0	0	0	0	0	0	0	0
69	0.0182642	0	0	0	0	0	0	0	0	0	0	0	0	0
70	0.55446	0	0	1	1	0	0	0	0	1	1	0	1	2
71	0.0894956	0	0	0	0	0	0	0	0	1	0	0	1	0
72	0.569917	0	1	1	1	1	0	1	1	1	1	1	1	4
73	0.0792784	0	0	0	0	0	0	0	0	0	0	0	0	0
74	6.59798	NA	NA	NA	NA	NA	NA	NA	NA	NA	NA	NA	NA	0
75	0.436937	0	0	0	0	0	0	0	1	1	0	0	1	0
76	0.0320366	0	0	0	0	0	0	0	0	0	0	0	0	0
77	2.28748	1	1	1	0	0	1	1	0	1	1	1	1	3
78	3.18469	0	1	1	0	0	1	1	1	1	1	1	1	2
79	0.75969	0	0	0	0	0	0	0	0	0	0	0	0	0
80	0.0291549	0	0	0	0	0	0	0	0	0	0	0	0	0
81	0.325102	0	0	0	0	0	0	0	0	0	0	0	0	0
82	0.118426	0	0	0	0	0	0	0	0	0	0	0	0	0
83	0.299343	0	0	0	0	0	0	0	0	0	0	0	0	0
84	1.12078	0	0	0	1	1	0	0	0	0	0	0	0	2
85	0.00848896	1	1	1	0	0	0	0	0	0	0	0	0	3
86	0.10487	0	0	1	0	0	0	0	0	0	0	1	0	1
87	0.0174264	0	0	0	0	0	0	0	0	0	0	1	0	0
88	0.228514	0	0	0	0	0	0	0	0	1	1	0	0	0
89	0.912077	1	1	1	1	1	0	0	0	0	0	1	0	5
90	0.57506	1	1	1	1	1	0	0	0	0	0	1	1	5
91	0.0232159	0	0	0	0	0	0	0	0	0	0	0	0	0
92	1.16013	0	0	0	0	0	1	1	0	0	1	1	1	0
93	0.00525291	1	1	0	0	0	1	1	0	0	1	1	1	2
94	0.0170633	0	0	0	0	0	0	0	0	0	0	0	0	0
95	0.0205944	0	0	0	0	0	0	0	0	0	0	0	0	0
96	0.0302951	0	0	1	0	0	0	0	1	1	0	1	1	1
97	1.29658	1	1	1	1	1	0	0	1	1	1	1	1	5
98	0.468028	0	1	1	1	0	0	0	0	0	0	0	0	3
99	6.21322	0	0	0	0	0	0	0	0	0	0	0	0	0
100	0.15578	0	0	0	0	0	1	0	0	1	1	1	0	0
101	0.0123605	0	0	0	0	0	0	0	1	0	0	0	0	0
102	0.11362	0	0	0	0	0	0	1	1	0	0	0	0	0
103	2.18537	0	0	0	0	0	0	0	0	0	0	0	0	0
104	6.62041	0	0	1	0	0	0	0	0	0	0	0	0	1
105	0.0402872	0	0	0	0	0	0	0	0	0	0	0	0	0
106	0.114357	0	0	0	0	0	0	0	0	0	0	0	0	0
107	0.524516	NA	NA	NA	NA	NA	NA	NA	NA	NA	NA	NA	NA	0
108	0.0593701	0	0	0	0	0	0	1	1	0	1	1	1	0
109	4.34722	0	0	0	0	0	0	0	1	0	1	1	1	0
110	0.852589	1	1	1	1	1	0	1	1	1	1	1	1	5
111	1.36647	1	0	1	0	0	0	0	0	0	0	0	0	2
112	3.38017	1	1	0	1	1	0	1	0	1	0	1	1	4
113	0.0316131	0	0	0	0	0	0	0	1	0	0	0	0	0
114	0.276668	0	0	0	0	0	0	0	0	0	0	1	1	0
115	0.174831	0	0	0	0	0	0	0	0	0	0	0	0	0
116	0.396466	0	0	0	0	0	0	1	0	0	0	1	1	0
117	0.584427	1	0	1	0	0	0	0	0	0	0	0	1	2
118	0.0422475	0	0	0	0	0	0	0	0	0	0	0	0	0
119	2.56852	0	0	0	0	0	0	0	0	1	1	1	1	0
120	0.783465	NA	NA	NA	NA	NA	NA	NA	NA	NA	NA	NA	NA	0

## Sheet: Figure 1c
day			RBD-IgG -μg/ml
T-1	T-0	T1	T-1	T-0	T1
-30	0		0	0.00107899
-40	0	30	0	0.00154924	1.03236
-34	0		0	0.0123605
	0			0.0170425
-23	0	46	0	0.0170633	0.0369675
-37	0		0	0.0174264
	0	26		0.0176362	0.0149172
	0	35		0.0182642	0.414107
	0	47		0.0205944	0.0848009
	0	70		0.0232159	0.134282
	0	30		0.0235283	0
-28	0	33	0	0.0291549	5
	0	40		0.0304843	0.0102154
-64	0		0	0.0316131
-70	0		0	0.0320366
	0	26		0.0325155	0.142452
	0	24		0.0402254	0.0806846
-31	0	33	0	0.0402872	0.246063
	0			0.0418436
	0	33		0.0422475	0.0858564
	0	28		0.0593701	0.0562817
	0	32		0.0792784	0.00590865
	0	34		0.0894956	0.079774
	0	43		0.0906456	0.218446
	0	28		0.0972461	0
	0			0.0996195
	0	26		0.102098	0.0873497
	0			0.11362
	0	68		0.114357	0.144133
-62	0		0	0.118426
	0			0.118892
-35	0		0	0.15578
-43	0		0	0.160503
	0	63		0.174831	0.112927
	0			0.18753
	0	67		0.228514	0.233707
	0			0.236241
-36	0		0	0.276668
	0	32		0.29081	0.141582
	0			0.294111
	0			0.299343
	0			0.312223
	0	30		0.325102	0.430919
-68	0		0	0.355679
	0	38		0.359937	0.788502
-45	0		0	0.367672
	0			0.391525
	0	27		0.396466	0.446041
-41	0		0	0.430796
	0	35		0.436937	0.359483
-42	0		0	0.438288
-69	0		0	0.46292
	0			0.531278
-42	0		0	0.699706
	0	23		0.746299	0.582061
	0	40		0.759407	0.219737
-41	0		0	0.75969
-19	0		0	0.797415
-44	0		0	1.09448
-35	0		0	1.10018
	0	46		1.16013	1.15871
-15	0		0	1.6613
-66	0		0	1.89772
-70	0		0	1.92629
-12	0		0	2.18537
-28	0	33	0	2.56852	2.34894
	0			2.9511
	0			3.17175
	0			4.16325
-64	0		0	4.34722
	0	27		5.45056	2.19623
	0			6.21322
-42	0		0	11.1295
	0	64		0.0302951	0
	0	34		0.10487	0.144232
-42	0		0	0.144242
	0			0.371846
	0			0.387295
-20	0		0	1.37948
	0	29		1.73747	1.31424
	0	68		6.62041	4.3061
	0	28		0.00525291	0.0134128
	0	24		0.0121979	0.00179522
-27	0		0	0.0352007
	0	26		0.117754	0.0354926
	0			0.240418
	0	33		0.55446	0.451141
-69	0		0	0.584427
-45	0		0	0.636162
-45	0		0	1.12078
	0	29		1.36647	1.92193
	0	30		3.18469	2.88344
	0			3.54642
-38	0	35	0	0.00848896	0
	0			0.360675
	0	44		0.468028	0.240168
	0			0.869174
-35	0		0	1.01618
	0	64		2.28748	4.89446
-44	0		0	2.63649
-44	0		0	0.159516
-68	0		0	0.569917
	0			0.807036
	0			1.00431
	0			1.00701
	0			1.3113
	0			1.61376
	0			2.82754
	0	32		3.38017	2.54081
	0	31		0.57506	0.497212
-33	0		0	0.852589
	0			0.912077
-41	0		0	1.10731
-70	0		0	1.29658
	0	37		2.07818	2.11941
-67	0		0	3.89274
	0			0.524516
	0			0.783465
	0			1.26039
	0			6.59798

## Sheet: Figure 1D
No of symptoms	RBD-IgG μg/ml
0	0.00107899
3	0.00848896
2	0.0121979
0	0.0123605
2	0.0134128
0	0.0170425
0	0.0174264
0	0.0176362
0	0.0235283
1	0.0302951
0	0.0304843
0	0.0316131
0	0.0320366
0	0.0352007
0	0.0369675
0	0.0418436
0	0.0593701
0	0.0792784
2	0.0837218
0	0.0848009
0	0.0858564
0	0.0894956
0	0.0972461
0	0.0996195
0	0.102098
1	0.11362
0	0.117754
2	0.118426
0	0.118892
0	0.134282
0	0.142452
0	0.144133
0	0.144242
1	0.15578
0	0.159516
0	0.160503
4	0.174831
0	0.18753
0	0.218446
0	0.233707
0	0.235256
0	0.236241
0	0.240418
0	0.246063
0	0.276668
2	0.29081
0	0.294111
0	0.299343
0	0.312223
0	0.355679
0	0.360675
0	0.367672
3	0.371846
0	0.387295
1	0.391525
0	0.414107
0	0.430796
0	0.430919
0	0.436937
0	0.438288
0	0.46292
0	0.468028
0	0.524516
0	0.531278
0	0.55446
3	0.569917
NA	0.57506
0	0.584427
2	0.636162
4	0.699706
5	0.746299
NA	0.759407
2	0.75969
2	0.783465
0	0.788502
0	0.797415
0	0.807036
0	0.852589
0	0.869174
0	0.912077
1	1.00431
NA	1.00701
0	1.01618
0	1.03236
4	1.09448
5	1.10018
3	1.10731
5	1.12078
4	1.16013
4	1.26039
3	1.29658
0	1.3113
5	1.37948
2	1.61376
0	1.6613
NA	1.73747
5	1.89772
0	1.92193
4	1.92629
2	2.11941
1	2.16506
1	2.18537
0	2.56852
1	2.63649
0	2.82754
0	2.9511
5	3.17175
0	3.18469
3	3.38017
0	3.54642
3	3.89274
4	4.16325
0	4.34722
4	4.89446
0	5
0	5.45056
2	6.21322
4	6.59798
2	6.62041
5	11.1295

## Sheet: Figure 1E
PCR status	RBD-IgG μg/ml
no PCR	0.0422475
no PCR	0.396466
no PCR	0.174831
no PCR	0.0316131
no PCR	0.0593701
no PCR	0.114357
no PCR	0.11362
no PCR	0.0123605
no PCR	6.21322
no PCR	0.0205944
no PCR	0.0170633
no PCR	1.16013
no PCR	0.0232159
no PCR	0.228514
no PCR	0.0174264
no PCR	0.299343
no PCR	0.325102
no PCR	0.0320366
no PCR	0.436937
no PCR	0.0792784
no PCR	0.0894956
no PCR	0.0182642
no PCR	0.0402254
no PCR	0.18753
no PCR	5.45056
no PCR	0.46292
no PCR	0.0996195
no PCR	4.16325
no PCR	0.29081
no PCR	0.0972461
no PCR	0.312223
no PCR	0.699706
no PCR	0.0418436
no PCR	1.92629
no PCR	0.0170425
no PCR	0.391525
no PCR	0.294111
no PCR	0.0235283
no PCR	0.00154924
no PCR	0.118892
no PCR	2.9511
no PCR	0.0906456
no PCR	0.359937
no PCR	0.236241
no PCR	0.0176362
no PCR	0.0325155
no PCR	0.00107899
no PCR	3.17175
no PCR	0.102098
no PCR	0.355679
no PCR	11.1295
no PCR	0.0304843
no PCR	0.759407
no PCR	0.531278
no PCR	6.62041
no PCR	0.0302951
no PCR	0.10487
no PCR	1.73747
no PCR	0.371846
no PCR	0.387295
no PCR	0.144242
no PCR	1.36647
no PCR	3.18469
no PCR	0.55446
no PCR	0.117754
no PCR	3.54642
no PCR	0.0352007
no PCR	0.0121979
no PCR	0.240418
no PCR	0.468028
no PCR	0.00848896
no PCR	2.28748
no PCR	0.360675
no PCR	0.869174
no PCR	3.38017
no PCR	2.82754
no PCR	1.3113
no PCR	1.00701
no PCR	0.159516
no PCR	1.61376
no PCR	1.00431
no PCR	0.57506
no PCR	0.912077
no PCR	2.07818
no PCR	0.783465
no PCR	0.524516
no PCR	6.59798
no PCR	1.26039
PCR+	0.0291549
PCR+	0.0402872
PCR+	0.118426
PCR+	0.15578
PCR+	0.160503
PCR+	0.276668
PCR+	0.367672
PCR+	0.430796
PCR+	0.438288
PCR+	0.746299
PCR+	0.75969
PCR+	0.797415
PCR+	1.09448
PCR+	1.10018
PCR+	1.6613
PCR+	1.89772
PCR+	2.18537
PCR+	2.56852
PCR+	4.34722
PCR+	1.37948
PCR+	0.00525291
PCR+	0.584427
PCR+	0.636162
PCR+	1.12078
PCR+	1.01618
PCR+	2.63649
PCR+	0.569917
PCR+	0.807036
PCR+	0.852589
PCR+	1.10731
PCR+	1.29658
PCR+	3.89274

## Sheet: Figure 2a+b
#	T0	T1
1	0.0291549	5
2	2.28748	4.89446
3	0.00154924	1.03236
4	1.36647	1.92193
5	0.0182642	0.414107
6	0.359937	0.788502
7	0.0402872	0.246063
8	0.0325155	0.142452
9	0.325102	0.430919
10	0.0906456	0.218446
11	0.396466	0.446041
12	0.0402254	0.0806846
13	0.0422475	0.0858564
14	0.0232159	0.134282
15	0.0205944	0.0848009
16	0.10487	0.144232
17	2.07818	2.1194
18	0.114357	0.144133
19	0.0170633	0.0369675
20	0.00525291	0.0134128
21	0.228514	0.233707
22	1.16013	1.15871
23	0.0176362	0.0149172
24	0.0894956	0.079774
25	0.00848896	0.0001
26	0.0121979	0.00179522
27	0.0593701	0.0562817
28	0.0302951	0.0001
29	0.0304843	0.0102154
30	0.102098	0.0873497
31	0.0235283	0.0001
32	0.174831	0.112927
33	0.117754	0.0354926
34	0.436937	0.359483
35	0.0792784	0.00590865
36	0.57506	0.497212
37	0.0972461	0.0001
38	0.55446	0.451141
39	0.29081	0.141582
40	0.468028	0.240168
41	0.746299	0.582061
42	2.56852	2.34894
43	3.18469	2.88344
44	0.759407	0.219737
45	3.38017	2.54081
46	6.62041	4.3061
47	1.73747	1.31424
48	5.45056	2.19623

## Sheet: Figure 2c
day			RBD-IgG μg/ml
T-0	T1	T2	T-0	T1	T2
0	5		0.0134128	0.00226481
0	23	67	0.746299	0.582061	0.885403
0	24	67	0.0121979	0.00179522	0.0586665
0	26	71	0.117754	0.0354926	0.11268
0	26	68	0.0176362	0.0149172	0.0597581
0	26	68	0.102098	0.0873497	0.167629
0	27		5.45056	2.19623
0	28		0.0593701	0.0562817
0	28	71	0.0972461	0	0
0	29		1.73747	1.31424
0	29		0.788502	0.443468
0	30	66	3.18469	2.88344	7.56299
0	30		0.0235283	0
0	31	63	0.57506	0.497212	0.620841
0	32	67	3.38017	2.54081	2.32275
0	32	67	0.0792784	0.00590865	0.106506
0	32		0.29081	0.141582
0	33		2.56852	2.34894
0	33		0.55446	0.451141
0	34		0.0894956	0.079774
0	34		2.11941	1.22005
0	35		0.00848896	0
0	35		0.436937	0.359483
0	36		1.92193	1.61771
0	40		0.0304843	0.0102154
0	40		0.759407	0.219737
0	42		0.142452	0.0629495
0	44	79	0.468028	0.240168	0.54837
0	46		1.16013	1.15871
0	63		0.174831	0.112927
0	64		0.0302951	0
0	68		6.62041	4.3061

## Sheet: Figure 3a
#	max titer observed
1	0.001079
2	0.008489
3	0.012198
4	0.01236
5	0.013413
6	0.017042
7	0.017426
8	0.017636
9	0.023528
10	0.030295
11	0.030484
12	0.031613
13	0.032037
14	0.035201
15	0.036967
16	0.041844
17	0.05937
18	0.079278
19	0.080685
20	0.084801
21	0.085856
22	0.089496
23	0.097246
24	0.099619
25	0.102098
26	0.11362
27	0.117754
28	0.118426
29	0.118892
30	0.134282
31	0.142452
32	0.144133
33	0.144242
34	0.15578
35	0.159516
36	0.160503
37	0.174831
38	0.18753
39	0.218446
40	0.233707
41	0.235256
42	0.236241
43	0.240418
44	0.246063
45	0.276668
46	0.29081
47	0.294111
48	0.299343
49	0.312223
50	0.355679
51	0.360675
52	0.367672
53	0.371846
54	0.387295
55	0.391525
56	0.414107
57	0.430796
58	0.430919
59	0.436937
60	0.438288
61	0.46292
62	0.468028
63	0.524516
64	0.531278
65	0.55446
66	0.569917
67	0.57506
68	0.584427
69	0.636162
70	0.699706
71	0.746299
72	0.759407
73	0.75969
74	0.783465
75	0.788502
76	0.797415
77	0.807036
78	0.852589
79	0.869174
80	0.912077
81	1.00431
82	1.00701
83	1.01618
84	1.03236
85	1.09448
86	1.10018
87	1.10731
88	1.12078
89	1.16013
90	1.26039
91	1.29658
92	1.3113
93	1.37948
94	1.61376
95	1.66131
96	1.73747
97	1.89772
98	1.92193
99	1.92629
100	2.1194
101	2.16506
102	2.18537
103	2.56852
104	2.63649
105	2.82754
106	2.9511
107	3.17175
108	3.18469
109	3.38017
110	3.54642
111	3.89275
112	4.16325
113	4.34722
114	4.89446
115	5
116	5.45056
117	6.21322
118	6.59798
119	6.62041
120	11.1295

## Sheet: Figure 3b+c
#	group	NT50		ADCD		ADNP
		T-0	T1	T-0	T1	T-0	T1
1	low	20		9746.75		12.4669
2	low	20	20	9883.75	11213.8	13.2581	15.3263
3	low	20	20	1635.5	1371.5	12.8753	13.0292
4	low	20		2360.25		11.9603
5	low	20	20	2174.5	1650	13.9293	11.8725
6	low	20		2461.75		14.7622
7	low	20		1366		11.4886
8	low	20	20	2324.5	2124.25	11.8862	8.84847
9	low	20	20	4965.5	4703.5	13.4063	12.8593
10	low	20	20	2450.5	1760.5	13.3549	11.703
11	low	20	20	1865	1924.5	11.7818	10.976
12	low	20		5863.5		12.7433
13	low	20		1702		12.2954
14	low	20		2953.5		10.6814
15	low	20		1585		15.843
16	low	20		1580.5		13.1324
17	low	20	20	2721	2006.5	14.6129	13.246
18	low	20	20	3555	3214.5	11.056	11.3984
19	low	20		1232.5		16.9243
20	low	20		1556.75		14.5267
21	low	20		1681		14.3661
22	low	20	20	2425		11.1829
23	low	20	20	1797	1856	11.4296	4.86762
24	low	271		13897		12.8472
25	low	20	20	2616.5	2519.5	12.0728	13.6418
26	low	20		1643		17.4738
27	low	20	20	2137.5	2221.5	12.3749	11.1486
28	low	867		2756.75		19.6811
29	low	20		1295.75		11.5638
30	low	20		1841		17.5949
31	low	20	20	2742	2388	12.3715	10.4293
32	low	20		2245.5		14.8915
33	low	20		2750.75		14.5295
34	low	54		19282.2		16.9601
35	low	364		92876.5		22.9645
36	low	122		8792.25		14.615
37	low	20	20	2223.75	2585	11.1786	12.7659
38	low	268		44167.2		11.1556
39	low	20		1729		11.9922
40	low	355		24069.2		12.3473
41	low	20		1473		35.6854
42	low	224		43812.8		14.8421
43	low	101		9642.5		16.8962
44	low	373		25620		15.3716
45	low	150		8356.5		44.3876
46	low	20	20	2272	1658.5	15.609	14.5932
47	low	63		22550.5		19.979
48	low	20		1877.25		13.6692
49	low	685		26266.5		37.3667
50	low	322		229074		17.6896
51	low	20		1778.5		12.8188
52	low	177		136570		19.2079
53	low	20		2589		12.0693
54	low	151		47574		21.5594
55	low	1477		186886		30.4472
56	low	20		1079.5		7.38621
57	low	212		1484		25.2016
58	low	373		39432.5		15.9471
59	low	20	20	1698	1620	13.2222	12.7669
60	low	159		43715.5		18.0079
61	high	465		145453		19.5956
62	high	220	301	29333	214470	140.689	135.167
63	high	297		100136		53.3664
64	high	1116		235393		33.8963
65	high	162	272	176428	71838	18.2429	12.5383
66	high	411		78403		50.9285
67	high	94	73	169219	68623	41.8844	22.6431
68	high	2708		171271		35.7763
69	high	429		82346.5		25.772
70	high	346		115534		19.3016
71	high	20	20	1877	1544.75	10.5829	11.0578
72	high	1405	949	149904	152629	25.3712	15.1568
73	high	395		51945.8		22.2619
74	high	20		1647		15.9776
75	high	20	20	1667	1427	16.7731	8.62113
76	high	488		103816		23.2178
77	high	171		91821.2		30.96
78	high	1266		185355		47.756
79	high	269		206470		32.0767
80	high	328		203636		39.2155
81	high	1021		104575		24.1691
82	high	348		156242		49.2547
83	high	402		126608		27.5707
84	high	282		21081.8		15.7045
85	high	789		176279		27.8073
86	high	2488		230031		71.3795
87	high	652		281858		47.1399
88	high	658		210587		23.951
89	high	65	212	128755	91237.5	44.6044	35.622
90	high	514		157044		39.3457
91	high	1610		10421.5		25.4527
92	high	451		152269		23.507
93	high	472		314307		18.7367
94	high	444		243177		37.9168
95	high	1887		274629		38.673
96	high	493	666	290288	256546	75.212	72.4527
97	high	1273		155001		62.4044
98	high	180	907	222658	289644	100.587	98.7201
99	high	1586		290110		50.3492
100	high	415	196	461450	90266	12.4198	44.7339
101	high	942		29043		62.0851
102	high	555		68014.5		31.1402
103	high	1694	937	392011	471304	52.2179	66.062
104	high	2533		311414		63.5427
105	high	2445		223072		31.6166
106	high	3970		279174		45.5672
107	high	775		387503		71.2571
108	high	4860	4860	503854	1899.75	35.6868	18.9411
109	high	1729	858	331609	311228	60.0547	88.4527
110	high	1769		337060		55.8342
111	high	4083		322920		62.4554
112	high	1281		356504		56.7444
113	high	2232		372484		75.2981
114	high	511		425754		93.3568
115	high	4860		294629		148.508
116	high	371	24	242584	216754	38.1547	41.0749
117	high	1699		231311		86.8519
118	high	387		178574		59.034
119	high	936	1559	252045	232621	73.5909	88.7149
120	high	843		318115		60.4475

## Sheet: Figure 3d
#	group	RBD-IgG1	S-IgG1	N-IgG1
1	low	4154.5	3433.75	4678
2	low	3564.25	3315.75	3171.25
3	low	6975.75	3523.25	3685.25
4	low	3950.25	3503.5	3465.25
5	low	5123.5	4108.75	26313
6	low	3946	3366.25	21263.5
7	low	5360	3776.5	112874
8	low	5804.75	3400.25	6154.5
9	low	4117.25	4488	9057
10	low	3660.75	3572.5	3950.5
11	low	4045	3334	4572.5
12	low	3868.75	3566	4221.75
13	low	4313.25	5625.5	24566.5
14	low	5738	3589.75	4539
15	low	3968	3426.75	4780
16	low	3578	3441.5	3576.25
17	low	3795.75	3769.25	6153.25
18	low	3845.25	3512.75	3639.75
19	low	3653	3346.5	3196.25
20	low	4093.75	3402	4424.5
21	low	3660.5	3299.25	9388
22	low	3998.5	5750.25	5913
23	low	7657	3399.5	7233
24	low	4114	3530.5	6536
25	low	41919.5	35445	265456
26	low	3911	3311	4229.75
27	high	29270.2	27051	113990
28	high	3960	4248.25	4386.5
29	high	8016	3570	7445.75
30	high	3623.25	3422.5	3575
31	high	101646	84127.5	155132
32	high	91409	76720.5	448542
33	high	151918	132326	166094
34	high	251388	442306	569537
35	high	51428.2	61318	228405
36	high	24024.5	22629.8	191737
37	high	453517	519909	1.11646e+06
38	high	697227	571134	350988
39	high	58493	39810.5	65180.2
40	high	173126	188748	164626
41	high	947154	821621	656354

## Sheet: Figure 4a-e
#	group	RBD-IgG (ELISA)		ADCD (S)		ADCD (N)		ADNP (S)		ADNP (N)		IgG1 (RBD)		IgG1 (S)		IgG1 (N)		IgG3 (RBD)		IgG3 (S)		IgG3 (N)		IgM (RBD)		IgM (S)		IgM (N)		IgA1 (RBD)		IgA1 (S)		IgA1 (N)		FcgR3b (RBD)		FcgR3b (S)		FcgR3b (N)		Virus neutralization
		T0	T1	T0	T1	T0	T1	T0	T1	T0	T1	T0	T1	T0	T1	T0	T1	T0	T1	T0	T1	T0	T1	T0	T1	T0	T1	T0	T1	T0	T1	T0	T1	T0	T1	T0	T1	T0	T1	T0	T1	T0	T1
1	low	0.00107899		9746.75		22866		12.4669		5461.85		4154.5		3433.75		4678		4181.25		3563		3906.5		9849.75		6567.5		12283.5		5409.75		8243.5		7416		4244.75		4161		70116		20
2	low	0.00848896	0	9883.75	11213.8	83067	42806.5	13.2581	15.3263	15139.9	5156.22	3564.25		3315.75		3171.25		4523.75		3641.5		5524.5		560622		8856.75		33927.5		8309.5		4045		7448.25		3675.5		3273.5		63155		20	20
3	low	0.0121979	0.00179522	1635.5	1371.5	2652.5	1996.5	12.8753	13.0292	11573.1	11733.9	6975.75	6093	3523.25	3530.5	3685.25	3269.5	4708	4685.5	3659.5	3721	15191	13249	9774.25	8798.5	5630.75	5714.25	20917.8	17844.2	10482	10685.5	7370.25	6927.25	20133.5	15442	3992.75	3717.75	4030.5	3690.5	72375.8	68902.5	20	20
4	low	0.0123605		2360.25		12386		11.9603		5356.9																																20
5	low	0.0134128	0.00226481	2174.5	1650	2170.5	5666.5	13.9293	11.8725	11844.5	5448.18	3950.25	3759.5	3503.5	3329.5	3465.25	3424.25	3925.5	4150.5	3731.5	3685.75	5328.75	6099.5	14652	21675.2	4116.5	8423.5	11894.5	21602.5	5054.25	5771.75	4657.25	11171.8	5526.5	6857	4115.5	4443.5	4063.5	4247.5	67689	70068.2	20	20
6	low	0.0170425		2461.75		15931.8		14.7622		12932.6		5123.5		4108.75		26313		4187		3712.75		3699.5		13533.8		12643		32667.8		10493		3806		6524.5		4084.75		3761.25		69112		20
7	low	0.0174264		1366		5310		11.4886		4836.23																																20
8	low	0.0176362	0.0149172	2324.5	2124.25	2960	3144.5	11.8862	8.84847	11888.1	7956.87	3946	3885.5	3366.25	3401	21263.5	35219.5	4028.25	4052.5	3793.5	3597.25	4061	4529	6511.75	9391.5	4095	8771.5	13278.5	22658.2	6229.75	7973.75	3803.75	4752.25	5800.25	6942.75	4739.5	4156.25	4598	4159	70684.2	72833.5	20	20
9	low	0.0235283	0	4965.5	4703.5	67906.8	33001.2	13.4063	12.8593	12356.4	12955.9	5360	5781.75	3776.5	3819	112874	123302	4411.75	4260	3648.75	3521	6857	4103	9229.75	17913	4382.75	22893.2	13879.5	31729	6588.5	4797.25	4225.25	3983	9723.25	4932	4374	4185	3828.75	4117.5	111712	127174	20	20
10	low	0.0302951	0	2450.5	1760.5	7863.5	5726	13.3549	11.703	10930.1	5304.9	5804.75		3400.25		6154.5		4003.75		3743.5		3766.75		9673.75		4954.25		13039.2		5293		3578.5		8078.5		4821.75		4436.5		76884.2		20	20
11	low	0.0304843	0.0102154	1865	1924.5	8472.75	3456	11.7818	10.976	12990.5	4620.41	4117.25		4488		9057		3983		3631		3646.5		8547		4089.5		6570.25		3938.25		3489.25		4734.75		4271.75		4200.5		68094		20	20
12	low	0.0316131		5863.5		53427.5		12.7433		5162.32																																20
13	low	0.0320366		1702		25241.8		12.2954		14529.4																																20
14	low	0.0352007		2953.5		5398		10.6814		5851.46		3660.75		3572.5		3950.5		4279		3807.75		4199		25857.5		6198.75		11058		8568.25		4328		10755.5		4539.75		4052		64254.8		20
15	low	0.0369675		1585		7748		15.843		12560.6																																20
16	low	0.0418436		1580.5		3580.5		13.1324		10674.8		4045		3334		4572.5		4288		3655		4386.75		17409.2		5122		13639		6240.25		3648		8811		4174.5		4333.25		65471.5		20
17	low	0.0593701	0.0562817	2721	2006.5	7908.5	28403.8	14.6129	13.246	12118.3	10769.4	3868.75	3941.5	3566	3576.75	4221.75	4526	4292.25	4381.5	3809.5	3784.5	16604.5	14230.2	9328.75	8569.5	4973	4569.75	9833	9287.5	6901.75	6167.75	3875	3715.25	9182	8169.5	4375.25	4935	3958.75	4565.5	69238.5	74073.8	20	20
18	low	0.0792784	0.00590865	3555	3214.5	37530.8	4839.75	11.056	11.3984	10965.7	10647.1	4313.25	4527.75	5625.5	7773	24566.5	37885.5	3884.25	4145.75	3875	4240	6590.75	8211.25	33565.8	46506.8	5885	7498.5	17051.2	23788.2	5752.25	6869.25	4011.5	4351.75	6107.75	6791.5	4366.5	3983.5	4208.5	3740.25	64299.5	68429.2	20	20
19	low	0.0837218		1232.5		2729.5		16.9243		12612																																20
20	low	0.0848009		1556.75		5574		14.5267		6095.63																																20
21	low	0.0858564		1681		6478		14.3661		6010.36																																20
22	low	0.0894956	0.079774	2425		3591	16012.5	11.1829		11021.5	6223.19	5738	10194.5	3589.75	3569	4539	6263.75	3843.75	4174.25	3596.75	3511.75	3382.5	3635	9817	25744.2	8177.25	20136.2	5927.75	10695	4658.25	5682	3999	4922.5	5430.5	6722.5	4150.25	4528	3864	4213.75	65817.8	67627.5	20	20
23	low	0.0972461	0	1797	1856	2646.5	5227.5	11.4296	4.86762	10791.7	8547.05	3968	4240.5	3426.75	3542.5	4780	4860.75	4058.75	4039	3726	3674	3663	3761.75	13306.8	16429	7996.5	11963.5	17713.8	25109	7252.75	7785.5	4035.25	3937.75	5610.75	6324.5	4769.75	4085.25	4398.25	3855.5	76201.5	65138	20	20
24	low	0.0996195		13897		5241.5		12.8472		6236.77																																271
25	low	0.102098	0.0873497	2616.5	2519.5	16880.2	10345.5	12.0728	13.6418	12371.3	11622.5	3578	3735.5	3441.5	3408	3576.25	3312.25	4239	4146.5	3676	3725.5	3564	3524.75	10489.5	10433	4846	4638	12955.8	15159.8	6166	6144	3925.75	3976.75	6443	7019.5	4170.5	4591.5	3802.5	4092.5	66506.5	67695.5	20	20
26	low	0.11362		1643		5574		17.4738		6412.77																																20
27	low	0.117754	0.0354926	2137.5	2221.5	18395.5	4454	12.3749	11.1486	12400.7	12921.3	3795.75	3934.5	3769.25	3942	6153.25	6885.75	4036.5	3804	3604.75	3512.75	8566.75	10789	22205.8	26854	6157.5	5815.25	16285.5	22538	8120	9583.75	4565.5	4565	9387	11184.5	4484	4361.75	4097	4112	68550.8	69101.8	20	20
28	low	0.118426		2756.75		5542		19.6811		6312.06																																867
29	low	0.118892		1295.75		4894.75		11.5638		5204.53																																20
30	low	0.134282		1841		24730.5		17.5949		13933.9																																20
31	low	0.142452	0.0629495	2742	2388	15600.8	10861.2	12.3715	10.4293	8704.34	5026.31	3845.25		3512.75		3639.75		3880.25		3687.5		3546.25		3655.25		3306		3669.5		3905		3635.75		4598.25		4556.5		4497.75		66121.5		20	20
32	low	0.144133		2245.5		27574		14.8915		5306.2																																20
33	low	0.144242		2750.75		9002.5		14.5295		5801.97																																20
34	low	0.15578		19282.2		8758.75		16.9601		5670.4																																54
35	low	0.159516		92876.5		6133		22.9645		7054.84																																364
36	low	0.160503		8792.25		5308		14.615		9398.02																																122
37	low	0.174831	0.112927	2223.75	2585	20383		11.1786	12.7659	5421.52																																20	20
38	low	0.18753		44167.2		11862.2		11.1556		3579.93																																268
39	low	0.218446		1729		6310		11.9922		11362.9																																20
40	low	0.233707		24069.2		15480.5		12.3473		4963.33																																355
41	low	0.235256		1473		4705		35.6854		4845.85																																20
42	low	0.236241		43812.8		13144		14.8421		4968.79																																224
43	low	0.240418		9642.5		5129.5		16.8962		6539.16																																101
44	low	0.246063		25620		12556		15.3716		5659.21																																373
45	low	0.276668		8356.5		10051.5		44.3876		5540																																150
46	low	0.29081	0.141582	2272	1658.5	30952.5	10347.5	15.609	14.5932	12818	11539.3	3653	3688.25	3346.5	3298.25	3196.25	3220	31255.8	34223.5	3892.5	4084	4087.5	4119.5	30568.5	32612.8	5655.75	6019	17213.8	16792	6543	6901.5	6517.75	7036.5	16623.5	17505	4185.75	4437	3628	3967	63373	64699.8	20	20
47	low	0.294111		22550.5		4012.75		19.979		5617.69																																63
48	low	0.299343		1877.25		30445		13.6692		13219.1		4093.75		3402		4424.5		5835.5		3653.25		5585.75		22481		6328.5		11543		6381.5		5323.25		8073.75		4192.5		4036.75		73566.5		20
49	low	0.312223		26266.5		3072		37.3667		5902.92		3660.5		3299.25		9388		4777.5		6515		154910		306308		192356		49085.2		12394.5		106286		16027.5		4213		4141		657415		685
50	low	0.355679		229074		6421.75		17.6896		4046.05																																322
51	low	0.360675		1778.5		6484		12.8188		11446.1		3998.5		5750.25		5913		7132.75		3974.75		5784		22412.8		17553.5		25182.8		11656.5		5112.75		7699.5		4391		3949.5		61681.2		20
52	low	0.367672		136570		8598		19.2079		4525.6																																177
53	low	0.371846		2589		31816.2		12.0693		12170.1		7657		3399.5		7233		4096		3659.5		4130.25		12964.5		11892.2		14743.2		5431.5		4566.5		7980.5		5002.25		4409.5		72732.5		20
54	low	0.387295		47574		5193.5		21.5594		7167.9																																151
55	low	0.391525		186886		15719.5		30.4472		6711.72																																1477
56	low	0.414107		1079.5		3928.5		7.38621		18553.2		4114		3530.5		6536		4048.25		3482.75		8897.25		7572.25		5423.25		11641.8		4652		3829.25		5388.25		4227		3699		67495		20
57	low	0.430796		1484		8087		25.2016		6376.1																																212
58	low	0.430919		39432.5		20725.2		15.9471		4942.04		41919.5		35445		265456		14104		9393.5		57960.8		198052		90125.2		54355		16601		8029		12033		9126.25		4781.25		940228		373
59	low	0.436937	0.359483	1698	1620	3164	13262.5	13.2222	12.7669	11882.7	5319.31	3911		3311		4229.75		4048.5		3671.25		3583.25		10378		6323.75		16847		6600.5		22838.2		9725.25		4544		4103		62174		20	20
60	low	0.438288		43715.5		31265.2		18.0079		14451.9																																159
61	high	0.46292		145453		4183.75		5626.85																																465
62	high	0.468028	0.240168	29333	214470	11012.5	11509.5	16738.3	10500.5	29270.2	67063.5	27051	65988.2	113990	310216	20423	14037.8	19583.2	20282.5	147224	119584	170554	99218.5	66702.5	29898.8	283952	171892	116595	44053.8	611444	492978	94278	23457	5149.5	4948.75	4658.5	4382.75	549206	726450	220	301
63	high	0.524516		100136		8498		9158.45																																297
64	high	0.531278		235393		4218.5		4907.91																																1116
65	high	0.55446	0.451141	176428	71838	16012.5	14477.5	6223.19	5034.59																															162	272
66	high	0.569917		78403		11684.5		5419.75																																411
67	high	0.57506	0.497212	169219	68623	28411	5714	12670.1	13952.2	3960	3793	4248.25	3418.5	4386.5	3264.5	21836	6279.75	24504.2	5687	39759.5	7075	49553	16588.2	33999.5	5695.25	38226	6782.75	23904.8	5820	31864.5	5943.75	11698	5116.25	10488.2	4214.5	12965.2	4220	121317	72921.8	94	73
68	high	0.584427		171271		31626.8		5162.17																																2708
69	high	0.636162		82346.5		10195.5		6697.47																																429
70	high	0.699706		115534		2426.5		5152.67																																346
71	high	0.746299	0.582061	1877	1544.75	3918.5	2651.75	11180.6	11097.8	8016	7656.75	3570	3488.75	7445.75	7658.5	4168.75	3933	4074.5	4151.75	10454	8581.25	10882	10094.8	3958	4292	9234.75	8118	5627.5	5644.75	3729.25	3925.5	22009	20151.8	4491.25	4912.75	4087.25	4566	70703	74419.5	20	20
72	high	0.759407	0.219737	149904	152629	15079.5	11257.2	12151.8	5431.32	3623.25		3422.5		3575		6101.25		6417		12621.8		315086		255279		16708.8		9429.75		9463.25		6436.75		5213.25		7699.75		268786		1405	949
73	high	0.75969		51945.8		2419.75		3793.71																																395
74	high	0.783465		1647		12978.8		12835.7																																20
75	high	0.788502	0.443468	1667	1427	7711.25	11026.5	6586.3	5340.25																															20	20
76	high	0.797415		103816		27029.8		13712.1																																488
77	high	0.807036		91821.2		13632.2		11269.4		101646		84127.5		155132		8862.25		11047.2		24724.5		24517.2		29511		11633		40293.2		31579.2		38244.2		31720.5		6277		380100		171
78	high	0.852589		185355		9108.5		6127.86																																1266
79	high	0.869174		206470		4002		5765.72																																269
80	high	0.912077		203636		25417.5		5960.22																																328
81	high	1.00431		104575		3133.25		5982.99																																1021
82	high	1.00701		156242		6657.75		5373.54																																348
83	high	1.01618		126608		12188		6033.05																																402
84	high	1.03236		21081.8		4856.5		9990.48																																282
85	high	1.09448		176279		16828.8		6278.44																																789
86	high	1.10018		230031		14590.5		5708.5																																2488
87	high	1.10731		281858		6207.25		5521.47																																652
88	high	1.12078		210587		3100.25		7327.56																																658
89	high	1.16013	1.15871	128755	91237.5	8988.75	79263.5	10025	13790.4	91409		76720.5		448542		27973.5		16685.2		270488		67664		38920.5		30525.5		54438		28293.2		160487		38636		10264		1376930		65	212
90	high	1.26039		157044		37958		12933.7																																514
91	high	1.29658		10421.5		8617		5419.4																																1610
92	high	1.3113		152269		5467		6337.34																																451
93	high	1.37948		314307		8399.25		4173.33																																472
94	high	1.61376		243177		30576.5		4702.09																																444
95	high	1.6613		274629		14046		5205.62		151918		132326		166094		16916		17946.2		65494		231994		185305		44089		115206		81999		107666		136524		33797.5		403495		1887
96	high	1.73747	1.31424	290288	256546	28072	46444.5	13595.4	12724.1	251388	81984.8	442306	189846	569537	181822	10916.2	5818.5	12051.2	5917.75	44091.5	16736.2	255544	66188	216480	83395.5	105662	30118.5	222227	39618	115170	17868.5	72772	20463	307635	6815	777338	67713.5	1.20897e+06	425540	493	666
97	high	1.89772		155001		3343.25		6376.8																																1273
98	high	1.92193	1.61771	222658	289644	9369.5	47409	14619	5221.26	51428.2		61318		228405		20285		23336.2		120630		58544		68941		26575.5		14581.5		76937		33628.2		8527.5		7269.75		948912		180	907
99	high	1.92629		290110		20953.5		11350.9																																1586
100	high	2.11941	1.22005	461450	90266	3981.75	6961.25	19987.6	6169.63	24024.5		22629.8		191737		5861		5440.25		75837.5		59364.8		64025		13575		14188.2		6781.75		9194		4457.5		4201.25		847856		415	196
101	high	2.16506		29043		6562		10505.9																																942
102	high	2.18537		68014.5		18342.2		11824.5																																555
103	high	2.56852	2.34894	392011	471304	69262.2	55123.8	9442.15	6183.36	453517		519909		1.11646e+06		32798.5		36550.2		133181		1969516		1.38199e+06		2140528		222116		160132		1.48347e+06		612966		713507		1.52271e+06		1694	937
104	high	2.63649		311414		33485		4960.63																																2533
105	high	2.82754		223072		26046.5		11132.6																																2445
106	high	2.9511		279174		98198.8		10749.1																																3970
107	high	3.17175		387503		36781		6473.74																																775
108	high	3.18469	2.88344	503854	1899.75	3724.75	3857.5	15747.3	18903.6	697227	421020	571134	316559	350988	165824	60110.8	30190.2	57322	25949.5	82167.2	34356.5	1.67641e+06	557317	939360	278826	499932	106886	136342	56006	139818	44233.8	1073735	179992	1.10392e+06	742617	924970	466950	952568	577196	4860	4860
109	high	3.38017	2.54081	331609	311228	32809	31414	14084.7	14180	58493	26495.5	39810.5	23832.8	65180.2	38336.5	53474	19605.2	73347.5	26863.5	275542	71381.5	1397544	573267	1095930	411250	67855.5	27946.5	192839	70024	129207	51571	55367.2	31012.5	496100	11532.5	511102	32013.5	1.14547e+06	458327	1729	858
110	high	3.54642		337060		22592.5		5166																																1769
111	high	3.89274		322920		10013.8		8713.18																																4083
112	high	4.16325		356504		33730.5		5124.02																																1281
113	high	4.34722		372484		54986		5614.1																																2232
114	high	4.89446		425754		29706		5774.39																																511
115	high	5		294629		22736.5		5925.75																																4860
116	high	5.45056	2.19623	242584	216754	4316.5	9963.75	9405.18	8850.41	173126	145042	188748	157045	164626	181377	87397.2	54531.5	41269.5	33781.5	143098	82586	564638	323384	411199	196224	260125	384896	44350.8	36260.5	27885	20576.5	42873.5	31382	227764	104774	157457	63259.5	613656	617455	371	24
117	high	6.21322		231311		67681		7369.37																																1699
118	high	6.59798		178574		192305		15423.4																																387
119	high	6.62041	4.3061	252045	232621	3607.75	18391.8	15855.7	5350.22	947154		821621		656354		44994		48510.8		57574.5		1.15762e+06		486408		128912		146614		118390		184536		1.25023e+06		1.03403e+06		1110272		936	1559
120	high	11.1295		318115		22799		10378.3																																843

[truncated: 6 more sheets: Figure 4f+g, S1a, S1b+c, S2, S3a+b, S3c+e]
